# Supplementary material for: Development of Clinical-Radiomics Nomogram for Predicting Post-Surgery Functional Improvement in High-Grade Glioma Patients
Source: Cancers (Basel). 2025 Feb 23;17(5):758. doi: 10.3390/cancers17050758 (PMC11899258; doi:10.3390/cancers17050758)
Supplement: Supplementary file 1 [file cancers-17-00758-s001.zip]

Archive with 1 entries (1 files):
- cancers-3419186-supplementary.pdf
